# Supplementary material for: The Utility of Infectious Disease Prevalence Studies to Inform Public Health Decision-Making in the Samoan Islands: A Systematic Review
Source: Trop Med Infect Dis. 2025 Mar 10;10(3):71. doi: 10.3390/tropicalmed10030071 (PMC11945429; doi:10.3390/tropicalmed10030071)
Supplement: Supplementary file 1 [file tropicalmed-10-00071-s001.zip]

Archive with 1 entries (1 files):
- tropicalmed-3480517-supplementary.pdf
